# Supplementary material for: The Utility of Urinary Titin to Diagnose and Predict the Prognosis of Acute Myocardial Infarction
Source: Int J Mol Sci. 2024 Jan 1;25(1):573. doi: 10.3390/ijms25010573 (PMC10778763; doi:10.3390/ijms25010573)
Supplement: Supplementary file 1 [file ijms-25-00573-s001.zip]

Archive with 1 entries (1 files):
- ijms-2740560-supplementary.pdf
